# Supplementary material for: Variation of the Orientations of Organic Structure-Directing Agents inside the Channels of SCM-14 and SCM-15 Germanosilicates Obtained by Ab Initio Molecular Dynamic Simulations
Source: Nanomaterials (Basel). 2024 Jan 11;14(2):159. doi: 10.3390/nano14020159 (PMC10819554; doi:10.3390/nano14020159)
Supplement: Supplementary file 1 [file nanomaterials-14-00159-s001.zip]

Archive with 1 entries (1 files):
- nanomaterials-2764279-supplementary.pdf
